# Supplementary material for: Can Green Credit Policies Accelerate the Realization of the Dual Carbon Goal in China? Examination Based on an Endogenous Financial CGE Model
Source: Int J Environ Res Public Health. 2023 Mar 3;20(5):4508. doi: 10.3390/ijerph20054508 (PMC10002116; doi:10.3390/ijerph20054508)
Supplement: Supplementary file 1 [file ijerph-20-04508-s001.zip]

Archive with 1 entries (1 files):
- ijerph-2227769-supplementary.pdf
